# Supplementary material for: Field-Scale AMD Remediation: Microbial Community Dynamics and Functional Insights in Biochemical Passive Reactors
Source: Microb Ecol. 2025 Nov 25;89(1):8. doi: 10.1007/s00248-025-02628-8 (PMC12764544; doi:10.1007/s00248-025-02628-8)
Supplement: Supplementary file 1 — (XLSX 75.2 KB) [file 248_2025_2628_MOESM1_ESM.xlsx]

## Sheet: T1. Alpha diversity by groups
Species Richness						Eveness						Uniformity
Observed Diversity						Shannon Index						Simpson Index
Type of BPRs						Type of BPRs						Type of BPRs
Kruskal-Wallis (All groups)			H	p-value		Kruskal-Wallis (All groups)			H	p-value		All groups			H	p-value
			0.417421	0.81163					1.00285	0.605667					4.88547	0.0869228
Kruskal-Wallis (Pairwise)						Kruskal-Wallis (Pairwise)						Kruskal-Wallis (Pairwise)
Group 1	Group 2	H	p-value	q-value		Group 1	Group 2	H	p-value	q-value		Group 1	Group 2	H	p-value	q-value
Closed (n=9)	Open (n=27)	0.192217	0.661078	0.808815		Closed (n=9)	Open (n=27)	0.280614	0.596299	0.643902		Closed (n=9)	Open (n=27)	3.67868	0.0551125	0.165338
Closed (n=9)	RM (n=3)	0.692308	0.405381	0.808815		Closed (n=9)	RM (n=3)	0.213675	0.643902	0.643902		Closed (n=9)	RM (n=3)	0.418803	0.517535	0.517535
Open (n=27)	RM (n=3)	0.0585424	0.808815	0.808815		Open (n=27)	RM (n=3)	0.870968	0.350688	0.643902		Open (n=27)	RM (n=3)	1.8172	0.177646	0.26647
Months of operation						Months of operation						Months of operation
Kruskal-Wallis (All groups)			H	p-value		Kruskal-Wallis (All groups)			H	p-value		Kruskal-Wallis (All groups)			H	p-value
			2.42418	0.48915					3.51581	0.318717					3.56368	0.312597
Kruskal-Wallis (Pairwise)						Kruskal-Wallis (Pairwise)						Kruskal-Wallis (Pairwise)
Group 1	Group 2	H	p-value	q-value		Group 1	Group 2	H	p-value	q-value		Group 1	Group 2	H	p-value	q-value
RM (n=3)	10M (n=18)	0.646885	0.421229	0.421229		RM (n=3)	10M (n=18)	2.58586	0.107822	0.405381		RM (n=3)	10M (n=18)	2.91919	0.0875317	0.368468
RM (n=3)	15M (n=9)	0.692308	0.405381	0.421229		RM (n=3)	15M (n=9)	0.692308	0.405381	0.405381		RM (n=3)	15M (n=9)	0.692308	0.405381	0.608071
RM (n=3)	5M (n=9)	0.692308	0.405381	0.421229		RM (n=3)	5M (n=9)	0.692308	0.405381	0.405381		RM (n=3)	5M (n=9)	0.769231	0.781511	0.781511
10M (n=18)	15M (n=9)	1.16702	0.280014	0.421229		10M (n=18)	15M (n=9)	2.07407	0.149821	0.405381		10M (n=18)	15M (n=9)	2.38095	0.122823	0.368468
10M (n=18)	5M (n=9)	1.3999	0.236741	0.421229		10M (n=18)	5M (n=9)	0.955026	0.328443	0.405381		10M (n=18)	5M (n=9)	0.169312	0.680724	0.781511
15M (n=9)	5M (n=9)	0.703704	0.401542	0.421229		15M (n=9)	5M (n=9)	1.21832	0.26969	0.405381		15M (n=9)	5M (n=9)	1.21832	0.26969	0.53938
Section on the BPR						Section on the BPR						Section on the BPR
Kruskal-Wallis (All groups)			H	p-value		Kruskal-Wallis (All groups)			H	p-value		Kruskal-Wallis (All groups)			H	p-value
			1.83897	0.606492					1.73718	0.6287					1.91346	0.590561
Kruskal-Wallis (Pairwise)						Kruskal-Wallis (Pairwise)						Kruskal-Wallis (Pairwise)
Group 1	Group 2	H	p-value	q-value		Group 1	Group 2	H	p-value	q-value		Group 1	Group 2	H	p-value	q-value
Bottom (n=12)	Medium (n=12)	1.92	0.165857	0.908073		Bottom (n=12)	Medium (n=12)	0.75	0.386476	0.772952		Bottom (n=12)	Medium (n=12)	0.0133333	0.908073	0.95396
Bottom (n=12)	RM (n=3)	0.75	0.386476	0.908073		Bottom (n=12)	RM (n=3)	1.6875	0.193931	0.772952		Bottom (n=12)	RM (n=3)	1.6875	0.193931	0.581793
Bottom (n=12)	Top (n=12)	0.0133333	0.908073	0.908073		Bottom (n=12)	Top (n=12)	0.0833333	0.77283	0.927396		Bottom (n=12)	Top (n=12)	0.00333333	0.95396	0.95396
Medium (n=12)	RM (n=3)	0.0208333	0.885234	0.908073		Medium (n=12)	RM (n=3)	0	1	1		Medium (n=12)	RM (n=3)	0.1875	0.665006	0.95396
Medium (n=12)	Top (n=12)	0.52106	0.47039	0.908073		Medium (n=12)	Top (n=12)	0.403333	0.525373	0.788059		Medium (n=12)	Top (n=12)	0.563333	0.45292	0.905841
RM (n=3)	Top (n=12)	0.1875	0.665006	0.908073		RM (n=3)	Top (n=12)	1.02083	0.312321	0.772952		RM (n=3)	Top (n=12)	2.52083	0.112351	0.581793
CHAO1 Index						Faith Index
Type of BPRs						Type of BPRs
Kruskal-Wallis (All groups)			H	p-value		Kruskal-Wallis (All groups)			H	p-value
			4.64046	0.0982512					0.156695	0.924643
Kruskal-Wallis (Pairwise)
Group 1	Group 2	H	p-value	q-value		Group 1	Group 2	H	p-value	q-value
Closed (n=9)	Open (n=27)	2.64298	0.104009	0.156013		Closed (n=9)	Open (n=27)	0.147147	0.701277	0.92634
Closed (n=9)	RM (n=3)	0.213675	0.643902	0.643902		Closed (n=9)	RM (n=3)	0.00854701	0.992634	0.92634
Open (n=27)	RM (n=3)	3.10753	0.0779312	0.156013		Open (n=27)	RM (n=3)	0.0298686	0.886279	0.92634
Months of operation						Months of operation
Kruskal-Wallis (All groups)			H	p-value		Kruskal-Wallis (All groups)			H	p-value
			9.00855	0.0291775					2.37564	0.498185
Kruskal-Wallis (Pairwise)
Group 1	Group 2	H	p-value	q-value		Group 1	Group 2	H	p-value	q-value
0M (n=3)	10M (n=18)	0.646465	0.42138	0.505655		RM (n=3)	10M (n=18)	0.0909091	0.763025	0.763025
0M (n=3)	15M (n=9)	4.52137	0.0334741	0.100422		RM (n=3)	15M (n=9)	0.692308	0.405381	0.486457
0M (n=3)	5M (n=9)	0.418803	0.517535	0.517535		RM (n=3)	5M (n=9)	0.692308	0.405381	0.486457
10M (n=18)	15M (n=9)	8.00265	0.00467091	0.0280254		10M (n=18)	15M (n=9)	1.28042	0.25782	0.0486457
10M (n=18)	5M (n=9)	0.76455	0.381908	0.505655		10M (n=18)	5M (n=9)	1.0582	0.303626	0.486457
15M (n=9)	5M (n=9)	2.12281	0.14512	0.290241		15M (n=9)	5M (n=9)	1.03119	0.30988	0.486457
Section on the BPR						Section on the BPR
Kruskal-Wallis (All groups)			H	p-value		Kruskal-Wallis (All groups)			H	p-value
			4.78526	0.188214					1.29551	0.730199
Group 1	Group 2	H	p-value	q-value		Group 1	Group 2	H	p-value	q-value
Bottom (n=12)	Medium (n=12)	2.61333	0.105969	0.317906		Bottom (n=12)	Medium (n=12)	1.47	0.225346	0.904998
Bottom (n=12)	Reactive Mixture (n=3)	3.52083	0.060602	0.317906		Bottom (n=12)	RM (n=3)	0.520833	0.470486	0.904998
Bottom (n=12)	Top (n=12)	1.92	0.165857	0.331713		Bottom (n=12)	Top (n=12)	0.00333333	0.95396	0.95396
Medium (n=12)	Reactive Mixture (n=3)	1.33333	0.248213	0.37232		Medium (n=12)	RM (n=3)	0.75	0.386476	0.904998
Medium (n=12)	Top (n=12)	0.333333	0.563703	0.676443		Medium (n=12)	Top (n=12)	0.27	0.603332	0.904998
Reactive Mixture (n=3)	Top (n=12)	0.833333	0.77283	0.77283		RM (n=3)	Top (n=12)	0.0833333	0.77283	0.927396
						Pielou Index
						Type of BPRs
						Kruskal-Wallis (All groups)			H	p-value
									1.71225	0.424805
						Group 1	Group 2	H	p-value	q-value
						Closed (n=9)	Open (n=27)	1.00934	0.31506	0.517535
						Closed (n=9)	RM (n=3)	0.418803	0.517535	0.517535
						Open (n=27)	RM (n=3)	0.870968	0.350688	0.517535
						Months of operation
						Kruskal-Wallis (All groups)			H	p-value
									3.22009	0.358921
						Group 1	Group 2	H	p-value	q-value
						RM (n=3)	10M (n=18)	2.91919	0.0875317	0.368468
						RM (n=3)	15M (n=9)	0.692308	0.405381	0.486457
						RM (n=3)	5M (n=9)	0.692308	0.405381	0.486457
						10M (n=18)	15M (n=9)	2.38095	0.122823	0.368468
						10M (n=18)	5M (n=9)	0.380952	0.537094	0.537094
						15M (n=9)	5M (n=9)	1.03119	0.30988	0.486457
						Section on the BPR
						Kruskal-Wallis (All groups)			H	p-value
									1.675	0.642506
						Group 1	Group 2	H	p-value	q-value
						Bottom (n=12)	Medium (n=12)	0.403333	0.525373	0.788059
						Bottom (n=12)	RM (n=3)	1.6875	1.93931	0.744639
						Bottom (n=12)	Top (n=12)	0.0833333	0.77283	0.927396
						Medium (n=12)	RM (n=3)	0	1	1
						Medium (n=12)	Top (n=12)	0.563333	0.45292	0.788059
						RM (n=3)	Top (n=12)	1.33333	0.248213	0.744639

## Sheet: T2. Alpha diversity by sample
SampleID	Observed	CHAO1	Shannon	Faith	Pielou	Simpson		SampleID	Shannon	DE	CV
RM0Z	545	3064.05	7.40839	74.6823	0.814994	0.97835		RM0	7.60002	0.174033	2.2899
RM0Y	562	3249.33	7.64345	79.401	0.836774	0.98361		O5T	7.9491	0.0760686	0.956946
RM0X	567	3130.04	7.74823	78.1499	0.84706	0.987818		O5M	7.9658	0.269073	3.37785
O5TZ	623	3155.24	7.90198	88.6206	0.851223	0.986612		O5B	5.45047	0.453864	8.32707
O5TY	655	3286.68	8.03686	85.0094	0.859066	0.986992		O10T	6.90799	0.351522	5.08863
O5TX	602	3233.15	7.90847	83.6947	0.856487	0.98504		O10M	6.71065	0.223044	3.32373
O5MZ	575	2801.18	7.81615	79.6082	0.852601	0.98841		O10B	6.57329	0.445761	6.7814
O5MY	587	2753.68	7.80482	83.7692	0.848607	0.984663		O15T	4.25343	0.380063	8.93545
O5MX	810	4377.84	8.27643	109.452	0.856616	0.980356		O15M	5.12091	0.690734	13.4885
O5BZ	382	2424.9	5.28447	60.0155	0.61609	0.852744		O15B	8.22626	0.104219	1.26691
O5BY	390	2352.39	5.10297	60.1943	0.592863	0.825621		C10T	7.09996	0.503797	7.09577
O5BX	428	2378.63	5.96396	66.9928	0.682261	0.899253		C10M	8.14079	0.450781	5.53732
O10TZ	531	3025.09	6.5491	76.9345	0.723452	0.918647		C10B	5.87129	0.240989	4.10453
O10TY	547	2972.9	6.92321	79.3931	0.761178	0.937769
O10TX	566	2927.96	7.25165	82.0409	0.792993	0.956496		SampleID	CHAO1	DE	CV
O10MZ	560	3018.19	6.81267	80.5904	0.746243	0.931095		RM0	3147.8	93.9102	2.98335
O10MY	569	2962.11	6.86444	79.3118	0.750024	0.93741		O5T	3225.02	66.1001	2.0496
O10MX	517	2918.46	6.45484	76.9031	0.716089	0.922337		O5M	3310.9	924.301	27.9169
O10BZ	524	2832.29	7.06195	75.9936	0.781758	0.96104		O5B	2385.31	36.7142	1.53918
O10BY	476	2793.03	6.18891	71.9153	0.695788	0.917265		O10T	2975.32	48.6075	1.63369
O10BX	596	3991.69	6.46903	90.0775	0.701693	0.917665		O10M	2966.25	49.9968	1.68552
O15TZ	311	2163.27	4.11313	53.4575	0.496709	0.680135		O10B	2812.66	27.7626	0.987058
O15TY	310	2173.42	3.96346	47.4331	0.478903	0.647841		O15T	2182.6	25.2136	1.15521
O15TX	353	2211.12	4.6837	54.758	0.553398	0.750089		O15M	2664.46	115.165	4.32227
O15MZ	405	2569.81	4.41416	58.6944	0.509614	0.68617		O15B	2954.47	175.716	5.94747
O15MY	466	2630.87	5.15415	66.1328	0.581457	0.756344		C10T	3410.43	180.213	5.28418
O15MX	480	2792.68	5.79443	68.232	0.650556	0.832005		C10M	3291.17	255.974	7.7776
O15BZ	683	2795.44	8.33401	91.467	0.885114	0.992664		C10B	2647.64	50.889	1.92205
O15BY	644	2924.88	8.12597	90.8013	0.870865	0.991798
O15BX	663	3143.11	8.21881	90.1574	0.876873	0.992559
C10TZ	517	3289.62	6.92096	78.6512	0.7678	0.958884
C10TY	583	3617.57	7.66882	82.2752	0.834714	0.98314
C10TX	496	3324.1	6.71011	72.0168	0.749381	0.959187
C10MZ	594	3133.65	7.96906	79.4596	0.864856	0.990268
C10MY	542	3153.33	7.8011	80.89	0.858949	0.990982
C10MX	837	3586.53	8.65219	107.47	0.891144	0.992994
C10BZ	354	2675.2	5.69371	54.9434	0.672411	0.937951
C10BY	358	2588.91	5.77453	56.8904	0.680652	0.937087
C10BX	412	2678.8	6.14562	61.4061	0.70749	0.951801

## Sheet: T3. Beta diversity
PERMANOVA			Adonis test +
Type of BPRs				Df	SumsOfSqs	MeanSqs	F.Model	R2	Pr(>F)
test statistic name	pseudo-F		RBP	2	0.553039	0.276519	1.94166	0.0962776	0.001
sample size	39		Section	2	0.287274	0.143637	1.00859	0.0500111	0.416
number of groups	3		Months	2	0.346659	0.17333	1.21709	0.0603493	0.026
test statistic	4.72587		Residuals	32	4.55724	0.142414	-	0.793362	-
p-value	0.001		Total	38	5.74421	-	-	1	-
number of permutations	999		Adonis test *
Months of operation				Df	SumsOfSqs	MeanSqs	F.Model	R2	Pr(>F)
test statistic name	pseudo-F		RBP	2	0.553039	0.276519	2.08207	0.0962776	0.001
sample size	39		Section	2	0.287274	0.143637	1.08153	0.0500111	0.191
number of groups	4		Months	2	0.346659	0.17333	1.3051	0.0603493	0.016
test statistic	2.87022		RBP:Section	2	0.352198	0.176099	1.32595	0.0613135	0.006
p-value	0.003		Section:Months	4	0.751994	0.187998	1.41555	0.130913	0.001
number of permutations	999		Residuals	26	3.45305	0.132809	-	0.601135	-
Section on the BPR			Total	38	5.74421	-	-	1	-
test statistic name	pseudo-F
sample size	39		Adonis + is an extension of Adonis * that allows for the incorporation of covariates into the analysis. It is particularly useful when there are additional continuous variables (covariates) that may influence the dissimilarity among groups.
number of groups	4
test statistic	1.31613
p-value	0.209
number of permutations	999

## Sheet: T4. COGs Categories
COGs Categories	Code
Cell cycle control, cell division, chromosome partitioning	D
Cell wall/membrane/envelope biogenesis	M
Cell Motility	N
Posttranslational modification, protein turnover, chaperones	O
Signal transduction mechanisms	T
Intracellular trafficking, secretion, and vesicular transport	U
Defense mechanisms	V
Extracellular structures	W
Cytoskeleton	Z
RNA processing and modification	A
Chromatin structure and dynamics	B
Translation, ribosomal structure and biogenesis	J
Transcription	K
Replication, recombination and repair	L
Energy production and conversion	C
Amino acid transport and metabolism	E
Nucleotide transport and metabolism	F
Carbohydrate transport and metabolism	G
Coenzyme transport and metabolism	H
Lipid transport and metabolism	I
Inorganic ion transport and metabolism	P
Secondary metabolites biosynthesis, transport and catabolism	Q
Function unknown	S

## Sheet: T5. PhysicoChemical Parameters
SampleID	Replicates	RBP	Months	Section	Observed features	Chao1	Shannon entropy	Faith pd	Pielou evenness	Simpson	pH	Humidity (%)	TOC (%)	Soluble SO4 (mg/kg)	Fe (mg/kg)	Mn (mg/kg)	Zn (mg/kg)
C10BX	r1	Closed	10	Bottom	412	2678.8	6.15	61.41	0.71	0.95	7.57	56.7	27.36	-	-	-	-
C10BY	r2	Closed	10	Bottom	358	2588.91	5.77	56.89	0.68	0.94	7.58	59.03	30.46	-	-	-	-
C10BZ	r3	Closed	10	Bottom	354	2675.2	5.69	54.94	0.67	0.94	-			-	-	-	-
C10MX	r1	Closed	10	Medium	837	3586.53	8.65	107.47	0.89	0.99	7.34	57.63	33.01	-	-	-	-
C10MY	r2	Closed	10	Medium	542	3153.33	7.8	80.89	0.86	0.99	7.36	55.37	44.62	-	-	-	-
C10MZ	r3	Closed	10	Medium	594	3133.65	7.97	79.46	0.86	0.99	-			-	-	-	-
C10TX	r1	Closed	10	Top	496	3324.1	6.71	72.02	0.75	0.96	7.27	55.49	29.32	-	-	-	-
C10TY	r2	Closed	10	Top	583	3617.57	7.67	82.28	0.83	0.98	7.21	59.02	33.3	-	-	-	-
C10TZ	r3	Closed	10	Top	517	3289.62	6.92	78.65	0.77	0.96	-	-	-	-	-	-	-
O10BX	r1	Open	10	Bottom	596	3991.69	6.47	90.08	0.7	0.92	6.56	49.62	3.84	54.73	0.02	0.16	0.32
O10BY	r2	Open	10	Bottom	476	2793.03	6.19	71.92	0.7	0.92	6.69	47.36	3.68	54.73	0.03	0.12	0.2
O10BZ	r3	Open	10	Bottom	524	2832.29	7.06	75.99	0.78	0.96	-	-	-	-	-	-	-
O10MX	r1	Open	10	Medium	517	2918.46	6.45	76.9	0.72	0.92	6.47	47.3	3.63	22.66	0.03	0.19	0.12
O10MY	r2	Open	10	Medium	569	2962.11	6.86	79.31	0.75	0.94	6.44	32.62	4.02	20.55	0.02	0.12	0.15
O10MZ	r3	Open	10	Medium	560	3018.19	6.81	80.59	0.75	0.93	-	-	-	-	-	-	-
O10TX	r1	Open	10	Top	566	2927.96	7.25	82.04	0.79	0.96	5.33	46.52	1.19	16.26	0.08	0.09	0.1
O10TY	r2	Open	10	Top	547	2972.9	6.92	79.39	0.76	0.94	5.22	41.53	1.77	18.37	0.09	0.06	0.07
O10TZ	r3	Open	10	Top	531	3025.09	6.55	76.93	0.72	0.92	-	-	-	-	-	-	-
O15BX	r1	Open	15	Bottom	663	3143.11	8.22	90.16	0.88	0.99	7.26	50.33	22.08	-	-	-	-
O15BY	r2	Open	15	Bottom	644	2924.88	8.13	90.8	0.87	0.99	7.28	51.48	23.85	-	-	-	-
O15BZ	r3	Open	15	Bottom	683	2795.44	8.33	91.47	0.89	0.99	-	-	-	-	-	-	-
O15MX	r1	Open	15	Medium	480	2792.68	5.79	68.23	0.65	0.83	7.09	59.07	29.54	-	-	-	-
O15MY	r2	Open	15	Medium	466	2630.87	5.15	66.13	0.58	0.76	7.11	54.76	36.34	-	-	-	-
O15MZ	r3	Open	15	Medium	405	2569.81	4.41	58.69	0.51	0.69	-	-	-	-	-	-	-
O15TX	r1	Open	15	Top	353	2211.12	4.68	54.76	0.55	0.75	6.87	58.51	25.88	-	-	-	-
O15TY	r2	Open	15	Top	310	2173.42	3.96	47.43	0.48	0.65	6.81	59.14	25.57	-	-	-	-
O15TZ	r3	Open	15	Top	311	2163.27	4.11	53.46	0.5	0.68	-	-	-	-	-	-	-
O5BX	r1	Open	5	Bottom	428	2378.63	5.96	66.99	0.68	0.9	7.65	50.54	6.67	6.49	8.59	0.4	0.54
O5BY	r2	Open	5	Bottom	390	2352.39	5.1	60.19	0.59	0.83	7.68	45.36	6.46	6.94	8.73	0.23	0.44
O5BZ	r3	Open	5	Bottom	382	2424.9	5.28	60.02	0.62	0.85	-	-	-	-	-	-	-
O5MX	r1	Open	5	Medium	810	4377.84	8.28	109.45	0.86	0.98	7.26	30.21	6.77	8.13	8.86	0.07	0.24
O5MY	r2	Open	5	Medium	587	2753.68	7.8	83.77	0.85	0.98	7.35	34.21	8.1	8.82	6.73	0.08	0.26
O5MZ	r3	Open	5	Medium	575	2801.18	7.82	79.61	0.85	0.99	-	-	-	-	-	-	-
O5TX	r1	Open	5	Top	602	3233.15	7.91	83.69	0.86	0.99	3.47	57.38	3.9	5.2	7.3	0.02	0.28
O5TY	r2	Open	5	Top	655	3286.68	8.04	85.01	0.86	0.99	3.47	50.89	3.18	3.82	8.83	0.02	0.25
O5TZ	r3	Open	5	Top	623	3155.24	7.9	88.62	0.85	0.99	-	-	-	-	-	-	-
RM0X	r1	RM	0	RM	567	3130.04	7.75	78.15	0.85	0.99	8.17	23.19	27.14	2.15	5.05	0.26	0.17
RM0Y	r2	RM	0	RM	562	3249.33	7.64	79.4	0.84	0.98	8.2	20.03	29.52	3.05	6.63	0.21	0.14
RM0Z	r3	RM	0	RM	545	3064.05	7.41	74.68	0.81	0.98	-	-	-	-	-	-	-

## Sheet: T6. COR1
Sample	pH	Humidity (%)	TOC (%)		Cor_Matrix	pH	Humidity (%)	TOC (%)
RM0	8.17	23.1869	27.1353		pH	1
RM0	8.2	20.0311	29.5238		Humidity (%)	-0.206934	1
O5B	7.65	50.542	6.66677		TOC (%)	8.64083e-06	-0.344622	1
O5B	7.68	45.361	6.46106
O5M	7.26	30.213	6.7672		p_values	pH	Humidity (%)	TOC (%)
O5M	7.35	34.2129	8.09663		pH	0
O5T	3.47	57.375	3.90202		Humidity (%)	0.623495	0
O5T	3.47	50.8867	3.18076		TOC (%)	0.927874	-0.448631	0
O10B	6.56	49.6201	27.3605
O10B	6.69	47.3573	30.4559
O10M	6.47	47.3047	33.0125
O10M	6.44	32.6187	44.621
O10T	5.33	46.5212	29.3191
O10T	5.22	41.5332	33.2995
O15B	7.26	50.3297	25.8816
O15B	7.28	51.4785	25.5686
O15M	7.09	59.0743	29.5375
O15M	7.11	54.7567	36.3429
O15T	6.87	58.5096	22.0845
O15T	6.81	59.1404	23.8533
C10B	7.57	56.7047	3.8426
C10B	7.58	59.026	3.67898
C10M	7.34	57.6299	3.6265
C10M	7.36	55.3735	4.0172
C10T	7.27	55.4856	1.19487
C10T	7.21	59.0246	1.76691

## Sheet: T7. COR2
SampleID	Observed	CHAO1	Shannon	Faith	Pielou	Simpson	pH	Humidity (%)	TOC (%)
RM0	374.667	2647.64	5.87	57.7467	0.686667	0.943333	7.575	57.865	28.91
O5B	657.667	3291.17	8.14	89.2733	0.87	0.99	7.35	56.5	38.815
O5M	532	3410.43	7.1	77.65	0.783333	0.966667	7.24	57.255	31.31
O5T	532	3205.67	6.57333	79.33	0.726667	0.933333	6.625	48.49	3.76
O10B	548.667	2966.25	6.70667	78.9333	0.74	0.93	6.455	39.96	3.825
O10M	548	2975.32	6.90667	79.4533	0.756667	0.94	5.275	44.025	1.48
O10T	663.333	2954.48	8.22667	90.81	0.88	0.99	7.27	50.905	22.965
O15B	450.333	2664.45	5.11667	64.35	0.58	0.76	7.1	56.915	32.94
O15M	324.667	2182.6	4.25	51.8833	0.51	0.693333	6.84	58.825	25.725
O15T	400	2385.31	5.44667	62.4	0.63	0.86	7.665	47.95	6.565
C10B	657.333	3310.9	7.96667	90.9433	0.853333	0.983333	7.305	32.21	7.435
C10M	626.667	3225.02	7.95	85.7733	0.856667	0.99	3.47	54.135	3.54
C10T	558	3147.81	7.6	77.41	0.833333	0.983333	8.185	21.61	28.33
Cor_Matrix	Observed	CHAO1	Shannon	Faith	Pielou	Simpson	pH	Humidity (%)	TOC (%)
Observed	1
CHAO1	0.835188	1
Shannon	0.950322	0.853863	1
Faith	0.992463	0.850898	0.944201	1
Pielou	0.924299	0.84845	0.997098	0.919314	1
Simpson	0.783404	0.81838	0.919514	0.801009	0.941972	1
pH	-0.234084	-0.179386	-0.171138	-0.24034	-0.151735	-0.0949685	1
Humidity (%)	-0.352604	-0.312007	-0.38217	-0.357419	-0.383931	-0.379017	-0.214135	1
TOC (%)	-0.0609382	-0.192103	-0.217561	-0.056704	-0.252365	-0.307244	0.000260455	-0.329765	1
P_values	Observed	CHAO1	Shannon	Faith	Pielou	Simpson	pH	Humidity (%)	TOC (%)
Observed	0
CHAO1	3.19091e-06	0
Shannon	2.76102e-07	6.41671e-07	0
Faith	1.04779e-13	2.35564e-06	2.70398e-07	0
Pielou	1.21408e-06	8.22855e-07	1.18601e-11	1.17703e-06	0
Simpson	3.21788e-05	3.82084e-06	3.0764e-07	2.93197e-05	5.41797e-08	0
pH	0.120743	0.152997	0.174074	0.119361	0.190152	0.243978	0
Humidity (%)	0.0570643	0.0768116	0.0622591	0.0562144	0.0642823	0.0673433	0.858866	0
TOC (%)	0.338981	0.217633	0.223111	0.341782	0.201062	0.15784	0.653566	0.548838	0

## Sheet: T8. COR3
SampleID	Observed	CHAO1	Shannon	Faith	Pielou	Simpson	pH	Humidity (%)	TOC (%)	Soluble SO4 (mg/kg)	Fe (mg/kg)	Mn (mg/kg)	Zn (mg/kg)
RM0	374.667	2647.64	5.87	57.7467	0.686667	0.943333	7.575	57.865	28.91	#DIV/0!	#DIV/0!	#DIV/0!	#DIV/0!
O5B	657.667	3291.17	8.14	89.2733	0.87	0.99	7.35	56.5	38.815	#DIV/0!	#DIV/0!	#DIV/0!	#DIV/0!
O5M	532	3410.43	7.1	77.65	0.783333	0.966667	7.24	57.255	31.31	#DIV/0!	#DIV/0!	#DIV/0!	#DIV/0!
O5T	532	3205.67	6.57333	79.33	0.726667	0.933333	6.625	48.49	3.76	54.73	0.025	0.14	0.26
O10B	548.667	2966.25	6.70667	78.9333	0.74	0.93	6.455	39.96	3.825	21.605	0.025	0.155	0.135
O10M	548	2975.32	6.90667	79.4533	0.756667	0.94	5.275	44.025	1.48	17.315	0.085	0.075	0.085
O10T	663.333	2954.48	8.22667	90.81	0.88	0.99	7.27	50.905	22.965	#DIV/0!	#DIV/0!	#DIV/0!	#DIV/0!
Corr_Matrix	Observed	CHAO1	Shannon	Faith	Pielou	Simpson	pH	Humidity (%)	Soluble SO4 (mg/kg)	TOC (%)	Fe (mg/kg)	Mn (mg/kg)	Zn (mg/kg)
Observed	1
CHAO1	0.911529	1
Shannon	0.952578	0.874432	1
Faith	0.984991	0.92201	0.892754	1
Pielou	0.932185	0.858256	0.998112	0.864335	1
Simpson	0.928816	0.911899	0.98725	0.871905	0.988199	1
pH	-0.386645	-0.274109	-0.323344	-0.392061	-0.302016	-0.273874	1
Humidity (%)	-0.234195	-0.262487	-0.360564	-0.164889	-0.386267	-0.410004	-0.69138	1
Soluble SO4 (mg/kg)	-0.106512	0.0984219	-0.159064	-0.0603212	-0.165407	-0.0451934	0.179904	-0.29286	1
TOC (%)	-0.125431	0.188708	-0.307003	0.0208442	-0.338169	-0.216842	-0.00782843	0.328321	0.484577	1
Fe (mg/kg)	0.241315	0.1736	0.313881	0.206034	0.321516	0.295235	-0.791426	0.365146	-0.0328391	-0.195781	1
Mn (mg/kg)	-0.821866	-0.836082	-0.846492	-0.81832	-0.843499	-0.844927	0.202904	0.313158	0.171655	0.072747	-0.334545	1
Zn (mg/kg)	-0.416153	-0.537133	-0.547568	-0.395106	-0.570136	-0.575448	-0.0446116	0.323225	0.259248	0.0761687	-0.283559	0.840796	1
P_values	Observed	CHAO1	Shannon	Faith	Pielou	Simpson	pH	Humidity (%)	Soluble SO4 (mg/kg)	TOC (%)	Fe (mg/kg)	Mn (mg/kg)	Zn (mg/kg)
Observed	0
CHAO1	3.06341e-09	0
Shannon	1.16203e-11	4.66984e-08	0
Faith	1.66693e-13	2.54048e-10	2.31723e-09	0
Pielou	8.22058e-11	8.27116e-08	2.10524e-19	7.66252e-09	0
Simpson	5.60999e-11	5.82649e-09	3.40991e-14	2.48571e-09	4.1526e-14	0
pH	0.0847017	0.150108	0.110956	0.0785865	0.11978	0.143503	0
Humidity (%)	0.0846214	0.0604143	0.0542582	0.105801	0.0486342	0.0391842	0.108814	0
Soluble SO4 (mg/kg)	0.120699	0.275764	0.106528	0.146443	0.106145	0.158886	0.0663424	0.695838	0
TOC (%)	0.0978764	0.264464	0.0504534	0.163089	0.0445391	0.0711061	0.494686	0.165589	0.0198276	0
Fe (mg/kg)	0.0458327	0.080213	0.0438222	0.0492117	0.0449034	0.0551306	9.69515e-06	0.434006	0.119662	0.232628	0
Mn (mg/kg)	1.18558e-08	3.40741e-09	4.09605e-09	1.80519e-08	4.60802e-09	9.60386e-10	0.135667	0.0600327	0.142801	0.1339	0.0467204	0
Zn (mg/kg)	3.4796e-05	8.7571e-06	1.00963e-05	4.46618e-05	8.08158e-06	5.04135e-06	0.27824	0.0419198	0.156539	0.154991	0.076357	4.85029e-08	0
